# Supplementary material for: Retrospective Approach to the Endemic Dianthus fruticosus L. ssp. fruticosus on Serifos Island (Cyclades, Greece)
Source: Plants (Basel). 2024 Oct 27;13(21):3002. doi: 10.3390/plants13213002 (PMC11548135; doi:10.3390/plants13213002)
Supplement: Supplementary file 1 [file plants-13-03002-s001.zip]

Archive with 1 entries (1 files):
- plants-3225535-supplementary.pdf
